# Supplementary material for: Construction of Bouquet-like Bi2Se3/Bi2O3@Bi Composites with High Interfacial Charge Separation for the Degradation of Atrazine
Source: Materials (Basel). 2023 Feb 24;16(5):1896. doi: 10.3390/ma16051896 (PMC10004082; doi:10.3390/ma16051896)
Supplement: Supplementary file 1 [file materials-16-01896-s001.zip]

Archive with 1 entries (1 files):
- materials-2240274-supplementary.pdf
